# Supplementary material for: Control of carbapenem-resistant Acinetobacter baumannii outbreak in an intensive care unit of a teaching hospital in Southern Italy
Source: BMC Infect Dis. 2016 Dec 12;16:747. doi: 10.1186/s12879-016-2036-7 (PMC5154034; doi:10.1186/s12879-016-2036-7)
Supplement: Additional file 1: — Dataset. (XLSX 18 kb) [file 12879_2016_2036_MOESM1_ESM.xlsx]

## Sheet: Foglio1
ID	Year	Month	Patient	Gender	Age	Admission diagnosis	Date of admission	Ward of admission	Provenance	Cardiac surgery	Lenght of stay in Cardiac surgery (days)	ICU	Admission date in ICU	Lenght of stay in ICU (days)	CICU	Admission date in CICU	Lenght of stay in CICU (days)	Date of transfer to the ward	Date of discharge	Discharge diagnosis	Type of discharge	alcohol	COPD	cirrhosis	coma	DM	Drugs	Smoke	number_sig	immunodeficiency	kidney failure	long term care	malnutrition	neoplasia	neutropenia	obesity	polytrauma	shock	decubitus ulcers	burn	previous hospitalizations	others risk factors	OTI	OTI insertion date	OTI removal date	tracheostomy	tracheostomy date	CVC	CVC insertion date
351	2014	April	Patient 1	Female	57	Fracture / Polytrauma	2014-03-28	ICU	Other hospital	No		yes	2014-03-28	6	No	.		.	2014-04-03	Fracture / Polytrauma	Transfer	No	No	No	No	No	No	No		No	No	No	No	No	No	No	yes	No	No	No	No	No	yes	2014-03-28	2014-04-01	No	.	yes	2014-03-28
484	2014	March	Patient 2	Female	53	Pulmonary embolism	2014-03-28	ICU	Other hospital	No		yes	2014-03-28	45	No	.		.	2014-05-12	Pulmonary embolism	Transfer	No	yes	No	No	No	No	Former smoker		No	No	No	No	No	No	No	No	No	No	No	No	No	yes	2014-03-28	2014-04-07	yes	2014-04-07	yes	2014-03-28
483	2014	April	Patient 3	Male	84	Respiratory failure	2014-04-03	ICU	Other hospital	No		yes	2014-04-03	21	No	.		.	2014-04-24	Respiratory failure	Death	No	yes	No	No	No	No	No		No	No	No	No	No	No	No	No	No	No	No	yes	No	yes	2014-04-03	2014-04-24	No	.	yes	2014-04-03
485	2014	April	Patient 4	Female	40	Pneumonia	2014-04-05	ICU	Private-accredited facility	No		yes	2014-04-05	13	No	.		.	2014-04-18	Pneumonia	Transfer	No	No	No	No	No	No	No		No	No	No	No	No	No	No	No	No	No	No	No	No	yes	2014-04-05	2014-04-14	No	.	yes	2014-04-05
486	2014	April	Patient 5	Male	73	CAD	2014-04-06	CICU	Other hospital	No		yes	2014-04-07	7	yes	2014-04-06	9	.	2014-04-22	CAD	Death	No	No	No	No	yes	No	yes	5	No	Pre-infection	No	No	No	No	No	No	No	No	No	Si	Si	yes	2014-04-07	2014-04-08	No	.	yes	2014-04-07
487	2014	April	Patient 6	Male	61	CAD	2014-04-22	Cardiac surgery	Emergency Unit	yes	10	yes	2014-04-23	27	No	.		2014-05-20	2014-05-29	CAD	Transfer	No	No	No	No	No	No	No		No	No	No	No	No	No	No	No	No	No	No	No	No	yes	2014-04-23	2014-05-06	No	.	yes	2014-04-23
488	2014	May	Patient 7	Male	68	Shock	2014-05-02	ICU	Other hospital	No		yes	2014-05-02	29	No	.		.	2014-05-31	Shock	Death	No	No	No	yes	yes	No	No		No	No	No	No	No	No	No	No	No	No	No	No	No	yes	2014-05-02	2014-05-31	No	.	yes	2014-05-02
489	2014	April	Patient 8	Female	80	Neoplasia	2014-04-14	General surgery	Community	No		yes	2014-04-17	46	No	.		.	2014-06-02	Cardiac arrest	Death	No	No	No	No	No	No	yes	10	No	No	No	No	yes	No	No	No	No	No	No	No	No	yes	2014-04-16	2014-04-28	yes	2014-04-28	yes	2014-04-22
[truncated: 126 more columns]
